# Supplementary material for: A simplified synthetic community rescues Astragalus mongholicus from root rot disease by activating plant-induced systemic resistance
Source: Microbiome. 2021 Nov 4;9:217. doi: 10.1186/s40168-021-01169-9 (PMC8567675; doi:10.1186/s40168-021-01169-9)
Supplement: Supplementary file 5 — Additional file 4: Table S3. Root and rhizosphere community KEGG pathways. [file 40168_2021_1169_MOESM5_ESM.xlsx]

## Sheet: Root community KEGG.pathway
		Root community KEGG pathway
Taxonomy	FL1_1R	FL1_2R	FL1_3R	FL1_4R	FL2_1R	FL2_2R	FL2_3R	FL2_4R	FL3_1R	FL3_2R	FL3_3R	FL3_4R	JK1_1R	JK1_2R	JK1_3R	JK1_4R	JK2_1R	JK2_2R	JK2_3R	JK2_4R	JK3_1R	JK3_2R	JK3_3R	JK3_4R	Tax_detail
Cell growth and death	6143.98	5295.01	7055.09	6804.91	6435.04	7024.35	7384.02	5926.24	6830.26	6105.97	5506.61	4521.59	7536.17	6755.59	7881.56	7061.79	7425.25	7846.43	8317.51	7747.2	6558.57	7000.92	4574.68	5926.31	Cellular Processes;Cell growth and death
Cell motility	14080.2	18109.9	14797.1	14754.5	12594.1	9774	10905.4	9629.52	15471.3	13822.4	14877.5	10451.1	11478.9	10953.5	9268.29	8668.51	9862.34	9251.64	9568.53	8621.83	8550.64	7235.03	17131.8	8825.7	Cellular Processes;Cell motility
Cellular community - eukaryotes	1.17793	0.175676	0.682669	0.515526	1.58895	0.301802	0.153153	0.418919	1.61088	0.812144	0.500785	2.05247	0.208541	0.119369	1.33738	1.09414	0.92882	0.492784	0.24591	0.121162	0.127018	0.267055	0.115739	0.398869	Cellular Processes;Cellular community - eukaryotes
Cellular community - prokaryotes	7491.67	9983.53	8258.34	7743.04	6829.74	6181.9	6214.19	6435.43	7286.26	6448.71	7333.56	6151.98	5940.87	6364.55	5445.75	4845.92	5214.45	4954.42	4711.02	4530.25	4697.54	4053.97	9923.13	5035.72	Cellular Processes;Cellular community - prokaryotes
Transport and catabolism	1377.52	938.043	1231.67	1225.25	1208.38	1274.47	1270.66	1311.77	1199.82	1315.68	1283.91	985.315	1259.23	1209.38	1366.8	1357.11	1323.52	1336.08	1315.25	1191.24	1205.45	1259.86	912.11	1264.42	Cellular Processes;Transport and catabolism
Membrane transport	6566.18	9267.11	7716.51	7143.57	6296.25	6179.55	6073.17	5732.63	6837.96	5438.63	6246.26	5773.6	5792.56	6302.8	5163.51	4780.88	5166.92	5155.95	5118.15	4715.59	4750.6	4433.73	9319.4	5048.93	Environmental Information Processing;Membrane transport
Signal transduction	4327.31	4251.45	4420.73	4236.33	3946.84	3895.99	3906.94	3922.93	4166.88	4241.53	4353.32	3604.6	3793.15	3786.54	3776.87	3626.1	3703.5	3621.43	3565.16	3303.41	3490.18	3296.52	4167.9	3672.15	Environmental Information Processing;Signal transduction
Signaling molecules and interaction	2.88333	0.433333	0.120202	0.674764	2.15	0.726768	0.270715	1.03738	0.816194	1.71667	0.383333	0.0166667	0.39697	0.325269	2.86378	2.41162	2.36956	0.43089	0.357584	0.260606	0.313677	0.929921	0.0934343	0.59398	Environmental Information Processing;Signaling molecules and interaction
Folding, sorting and degradation	7835.48	9149.79	8583	8072.68	7398.29	8023.56	7840.48	7630.43	7904.86	7035.31	7263.5	7230.25	7773.28	8311.68	7649.13	7455.72	7637.71	7913.7	7708.37	7558.15	7540.39	7553.93	9643.1	7805.23	Genetic Information Processing;Folding, sorting and degradation
Replication and repair	13520.1	13309	13719.1	13358.4	12440.8	13018.4	12881.7	12582.1	13023.2	12922.2	12562.9	12010.3	12611.2	12836.3	12670.1	12585	12662.3	12751.4	12637.7	12093.2	12614.3	12594.9	13524.7	13111.6	Genetic Information Processing;Replication and repair
Transcription	628.897	613.957	659.492	616.399	604.065	693.505	658.099	600.412	633.84	621.086	596.881	544.638	654.895	671.759	656.067	678.606	664.137	681.434	676.306	663.473	679.15	720.077	648.096	709.727	Genetic Information Processing;Transcription
Translation	6539.62	6650.68	6621.59	6460.47	6343.47	6557.38	6572.23	6458.3	6486.81	6419.79	6257.24	6178.64	6493.49	6612.32	6709.84	6423.99	6482.36	6582.6	6489.49	6518.79	6475.93	6471.37	6771.91	6451.66	Genetic Information Processing;Translation
Cancer: overview	2881.28	3382.94	3213.95	2929.39	2849.9	3306.89	3361.58	2453.36	2997.71	2970.08	2801.81	2348.81	3296.34	3494.6	3375.74	3108.96	3226.78	3496.1	3635.04	3179.82	2959.39	2898.74	3312.43	2751.08	Human Diseases;Cancer: overview
Cancer: specific types	1088.26	1070.46	1158.39	1113.32	1084.88	1171.73	1281.87	1002.68	1128.65	1137.18	1031.27	770.593	1238.1	1243.24	1442.06	1169.95	1218.07	1282.46	1341.68	1193.06	1029.33	996.648	964.751	874.802	Human Diseases;Cancer: specific types
Cardiovascular disease	1140.76	995.776	1112.29	1115.17	1155.34	1152.08	1314.4	1002.22	1147.27	1275.2	1156.65	814.08	1298.71	1233.65	1455.06	1216.08	1266.29	1316.26	1397.4	1243.49	1085.4	997.337	864.182	887.565	Human Diseases;Cardiovascular disease
Drug resistance: antimicrobial	5948.11	7944.43	5687.17	5726.92	5423.54	4993.97	5382.79	4988.98	5677.41	6247.09	6329.22	5724.79	5002.77	5844.07	4671.38	4641.21	4858.97	4749.14	4570.82	4295.6	4802.72	4091.49	8668.71	4832.01	Human Diseases;Drug resistance: antimicrobial
Drug resistance: antineoplastic	3183.52	3036.68	3386.76	3257.28	3140.15	3309.52	3462.8	3001.88	3261.56	3284.19	3111.9	2552.41	3412.97	3262.46	3601.11	3157.94	3274.88	3339.54	3496.27	3214.6	3037.41	2829.05	2847.64	2785.99	Human Diseases;Drug resistance: antineoplastic
Endocrine and metabolic disease	1105.85	1242.53	1218.03	1136.45	1082.44	1208.9	1204.74	1082.93	1140.05	1109.18	1046.87	994.637	1235.56	1264.36	1286.1	1198.25	1242.64	1324.62	1302.49	1308.04	1237.58	1220.75	1243.97	1179.12	Human Diseases;Endocrine and metabolic disease
Immune disease	370.422	445.381	431.111	384.594	321.137	410.902	365.102	376.219	387.654	291.53	319.352	327.603	336.511	422.892	361.26	369.206	357.333	388.93	386.263	269.21	348.444	364.667	452.124	398.562	Human Diseases;Immune disease
Infectious disease: bacterial	2133.78	2847.78	2379.93	2320.49	2029.68	1874.77	2008.69	1930.26	2273.31	2000.83	2202.59	1937.3	2064.06	2164.04	1845.3	1703.04	1870.12	1922.4	1948.88	1776.03	1663.02	1481.04	2811.04	1675.27	Human Diseases;Infectious disease: bacterial
Infectious disease: parasitic	530.419	379.22	553.957	548.49	483.113	555.507	545.992	512.921	531.46	547.059	527.716	384.143	570.785	498.113	503.437	556.896	547.996	555.418	610.804	493.647	477.264	487.159	347.857	479.938	Human Diseases;Infectious disease: parasitic
Infectious disease: viral	430.086	214.666	470.443	464.977	456.903	517.828	622.394	503.905	462.054	437.669	348.63	229.06	673.856	603.851	820.195	619.837	651.365	738.16	793.588	714.863	517.767	513.902	126.996	355.801	Human Diseases;Infectious disease: viral
Neurodegenerative disease	1819.27	1099.53	1621.32	1661.36	1780.23	1638.92	1923.35	1682.3	1750.74	2059.93	1878.14	1129.57	1907.87	1740.06	2140.08	1824.26	1875.44	1924.65	2032.8	1792.86	1638.15	1436.49	909.514	1354.03	Human Diseases;Neurodegenerative disease
Substance dependence	322.764	58.6295	413.912	365.018	280.972	327.237	265.586	253.92	327.902	190.334	257.184	45.6343	290.669	149.112	172.777	215.66	253.074	257.46	310.106	239.595	162.772	212.819	27.8641	222.675	Human Diseases;Substance dependence
Amino acid metabolism	40245.1	36019.5	43250.1	40022	37748.2	41296.5	40265.9	36841.6	38928	37461.9	36396.1	30501.1	39347.6	38956.5	41200.4	38209	39086.4	41035.4	41090.2	38002.6	37225.6	37314.4	35230	37914.9	Metabolism;Amino acid metabolism
Biosynthesis of other secondary metabolites	20121.4	18829	20372.9	19778.4	18648.4	18353.2	18160.1	17885.2	19261	19688.8	19373.9	15789	17753.1	17393.3	17551.6	16695.7	17459.3	17742.9	17574.6	16729.3	17663	15914.9	19026.9	17840.7	Metabolism;Biosynthesis of other secondary metabolites
Carbohydrate metabolism	30676.9	35918.8	33719.8	30981.1	28680	32049	31480.2	27709.4	30418.6	28591	27974	25830.7	30533.2	33835.7	31429.6	29825.5	30692.8	33194.9	32455.3	30083.7	30529.6	29795.1	37188.1	30735.1	Metabolism;Carbohydrate metabolism
Chemical structure transformation maps	2621	7452	3757	3647	3946	5079	6463	1827	4599	2985	1744	3049	6887	8433	9049	6180	7156	9239	9208	9220	6200	6214	7233	3512	Metabolism;Chemical structure transformation maps
Energy metabolism	12683.5	14643.4	14061	13173.6	12019	12751	12736.5	12419.2	12793.3	11432.9	11503.9	11250.5	12713.1	13279.6	13334.9	11795.5	12430.3	13042.6	12713.7	12411.9	11981.6	11734.4	14718.9	11785	Metabolism;Energy metabolism
Global and overview maps	18741.8	18299.7	19833.2	18735.9	17736.6	18901.4	18753.5	17321.5	18368.1	17614.2	17417.8	15246.7	18482	18684.3	19197.2	17836.6	18321.9	19168.3	19017.7	18077.4	17603.6	17482.5	18191.7	17823.2	Metabolism;Global and overview maps
Glycan biosynthesis and metabolism	9636.25	13165.1	9313.83	9544.9	8251.22	7959.27	7905.47	8497.21	9219.6	9105.53	9276.55	9141.41	7810.97	9128.6	7895.63	7562.7	8069	8121.59	7420.81	7218.95	8414.04	6956.14	13595.9	8235.67	Metabolism;Glycan biosynthesis and metabolism
Lipid metabolism	22725.1	16012	23101.6	21638.2	21277.6	23461.9	23641.5	20189.1	21262.6	21821	21060.7	15150	23809.2	22835.3	26353.3	23178	23911.9	25839	26091.7	23948.4	22427.4	21892.7	15137.3	21900.1	Metabolism;Lipid metabolism
Metabolism of cofactors and vitamins	31430.8	34874.3	33078.2	31552.8	29205.2	30433.2	30089.8	28810.7	30995.7	30141.7	29891	27589.1	29476.6	31060.2	28086.8	28175.7	29118.6	30121.3	29844	28031.3	28625.7	27565.8	35523.5	29528.4	Metabolism;Metabolism of cofactors and vitamins
Metabolism of other amino acids	22110.5	24779.1	23984.5	22521.7	21307.8	22878.3	23058.3	20691.4	22083.4	20767	20339.2	19256.2	22208.5	23292.3	23203	21225.3	22183.9	23389.1	23406.4	21743.5	20954	20964.1	24639.4	20873.4	Metabolism;Metabolism of other amino acids
Metabolism of terpenoids and polyketides	13261.9	11931.1	14436.5	13090	12506	14206.8	14210.7	12825.7	12470.5	11873.1	11373.4	9897.59	14219.6	14728	16229.9	13738.9	14282.6	15691.2	15652.7	14859.2	12839	13446.6	11915	12760	Metabolism;Metabolism of terpenoids and polyketides
Nucleotide metabolism	3973.73	4850.92	4240.14	4105.91	3718.7	3896.64	3854.66	3798.08	3966.35	3738.72	3697.96	3880.21	3697.84	4023.48	3698.63	3591.86	3689.37	3721.93	3645.33	3526.1	3633.81	3624.5	4943.81	3766.77	Metabolism;Nucleotide metabolism
Xenobiotics biodegradation and metabolism	22683.1	22370.2	25985	23395.8	22612.9	24729.2	25209	20077.8	23380.1	21427	21095.3	14834.4	25679.8	25304.9	28723.7	22529.6	24165.5	26892	27333.8	26074.9	22342.1	21632.9	19807.6	20558.3	Metabolism;Xenobiotics biodegradation and metabolism
Aging	2559.72	1838.76	2411.04	2373.35	2379	2232.69	2307.89	2275.32	2284.4	2749.18	2682.52	1970.99	2150.63	1948.53	2039.01	2151.84	2155.68	2079.43	2074	1902.79	1997.55	1953.2	1719.72	2167.75	Organismal Systems;Aging
Circulatory system	215.517	107.817	207.088	211.194	254.972	224.15	276.983	143.45	251.567	316.267	278.45	116.5	274.705	211.433	322.129	247.155	263.314	262.43	287.526	269.729	241.615	191.049	29.3775	162.955	Organismal Systems;Circulatory system
Development and regeneration	1.74747	0.262626	0.114478	0.478114	1.30303	0.424242	0.198653	0.626263	0.484848	1.0404	0.232323	0.010101	0.228956	0.111111	1.54545	1.38721	1.36027	0.727273	0.478114	0.653199	0.309764	0.343434	0.0774411	0.393939	Organismal Systems;Development and regeneration
Digestive system	432.552	391.525	326.452	404.663	327.737	218.472	247.439	346.458	315.899	340.737	347.886	345.553	212.787	205.125	231.018	271.249	246.017	149.104	141.969	137.427	186.998	196.194	368.53	231.23	Organismal Systems;Digestive system
Endocrine system	2846.54	2577.67	2759.03	2566.02	2649.8	3304.68	3386.28	2621.15	2751.48	2892.01	2655.48	2194.09	3382.6	3609.3	3735.29	3593.85	3550.51	3867.33	3891.76	3556.44	3368.31	3628.46	2802.97	3338.28	Organismal Systems;Endocrine system
Environmental adaptation	748.342	910.57	712.005	721.47	701.575	623.549	696.071	560.752	782.126	802.828	771.8	621.009	691.681	763.804	739.809	636.721	677.463	682.473	682.537	671.037	627.235	572.344	932.163	592.463	Organismal Systems;Environmental adaptation
Excretory system	505.786	900.214	643.857	478.286	418.5	772.857	638.789	506.714	513.214	318.571	324.214	645.214	599.859	857.5	810.857	689.714	689.435	762.359	704	565.574	591.287	765.071	1081.93	721.786	Organismal Systems;Excretory system
Immune system	682.546	733.63	545.181	596.595	592.17	384.345	472.552	551.198	597.541	794.009	782.504	680.043	423.939	459.79	443.497	393.829	420.126	376.543	318.292	335.765	452.939	296.935	718.244	447.145	Organismal Systems;Immune system
Nervous system	999.744	674.469	1293.56	1106.35	873.138	979.883	827.79	926.869	1002.84	736.954	821.071	519.165	845.902	628.055	750.993	760.191	766.781	753.458	755.892	709.029	668.632	791.328	499.269	835.387	Organismal Systems;Nervous system
Sensory system	0	0	0	0	0.166036	0	0	0	0	0	0	0	0	0	1.32829	0	0	0.326036	0.206036	0.32	0.04	0.28	0	0.12	Organismal Systems;Sensory system

## Sheet: Rhizosphere community KEGG
Rhizosphere community KEGG pathway
Taxonomy	FL1_1RS	FL1_2RS	FL1_3RS	FL1_4RS	FL2_1RS	FL2_2RS	FL2_3RS	FL2_4RS	FL3_1RS	FL3_2RS	FL3_3RS	FL3_4RS	JK1_1RS	JK1_2RS	JK1_3RS	JK1_4RS	JK2_1RS	JK2_2RS	JK2_3RS	JK2_4RS	JK3_1RS	JK3_2RS	JK3_3RS	JK3_4RS	Tax_detail
Cell growth and death	13721.9	14433.1	13801	13593	14923.8	14234.7	14542.6	16286	14016.8	15428.4	15480.6	15259.7	13670.3	14740.4	13648.5	14681.5	13904.4	14722.1	14291.4	13831.8	13741.7	14345.5	13731.9	13281.3	Cellular Processes;Cell growth and death
Cell motility	25085	30358.6	19855.3	19473.8	20871.7	20474.2	19171	23533	20847.2	23828.8	22944.2	24721.7	20917.6	19802.9	19045.7	20963.7	19117.3	17559.9	18377.1	18771.6	21975.1	17696.1	20790	21496.5	Cellular Processes;Cell motility
Cellular community - eukaryotes	2.53767	1.32854	3.36748	3.43403	3.48342	3.55832	3.68963	3.50251	3.38112	2.22747	1.89595	0.825533	4.12862	4.93284	6.0052	4.81537	4.48346	3.76339	8.12902	5.59254	2.87848	7.69143	3.83506	4.06974	Cellular Processes;Cellular community - eukaryotes
Cellular community - prokaryotes	12791.8	17228.2	10987.7	10741.1	11338.6	11401.1	10570.6	12594	11554.9	13316.5	12450	12607.1	11114.6	10663.4	10349.1	11242.6	10775.7	10726.3	10307.1	10451.8	11701.6	10664.2	11529.6	11662.5	Cellular Processes;Cellular community - prokaryotes
Transport and catabolism	3172.18	3213.86	3057.3	2996.53	2878.58	2808.86	2945.41	2853.06	3071.8	3414.35	3397.55	3212.88	2719.13	2895.17	2788.73	2937.39	2908.08	3193.61	3005.84	2707.16	2995.17	3280.56	3359.25	3083.84	Cellular Processes;Transport and catabolism
Membrane transport	11670.2	16173.9	10432	10311.7	10916.7	10770.6	10138.8	12618.4	11052	12739.8	12244	12351.3	10235.8	10414.3	9724.35	10723.6	10519.7	10768	10135.6	9883.02	10989.4	10809.5	10820	11053.5	Environmental Information Processing;Membrane transport
Signal transduction	9611.64	10482	8766.42	8807.05	8447.2	8493.67	8280.4	8918.76	8939.56	9771.42	9554.55	9615	8361.93	8357.57	8161.52	8566.69	8457.36	8691.52	8266.65	8045.75	9001.36	8728.17	9286.84	9180.35	Environmental Information Processing;Signal transduction
Signaling molecules and interaction	0.356077	0.187374	0.409612	0.261624	0.596668	0.623754	0.801026	0.574267	0.413302	0.428283	0.475766	0.0308163	0.408936	1.19649	1.31618	0.850155	0.386893	0.327778	1.43488	0.711795	0.191919	0.78436	0.505034	0.242237	Environmental Information Processing;Signaling molecules and interaction
Folding, sorting and degradation	19660.6	20372	20277.7	20472.9	19667.5	19536.5	19881.4	19623.3	20123.7	19919.6	19882.8	19556.6	19754.6	20009	20137.2	19887.8	20084.9	20740.5	19804.3	19758.3	19996.7	20543.6	19823.4	19721.3	Genetic Information Processing;Folding, sorting and degradation
Replication and repair	33095.5	33805.3	33185	33501.7	31626.8	31553.9	31416.9	32346.8	32884.6	33718.7	33491.4	33331.7	31518.3	32154.6	31930.8	32119.6	32192.3	33085	31898.8	31242.5	32711.1	33465.1	33470	32865.9	Genetic Information Processing;Replication and repair
Transcription	1802.03	1728.48	1867.14	1919.15	1742.38	1742.76	1783.24	1773.15	1852.87	1775.64	1755.63	1680.68	1788.04	1849.94	1865.87	1828.11	1879.71	1948.88	1870.77	1794.45	1801.14	1906.91	1795.2	1784.07	Genetic Information Processing;Transcription
Translation	16406.7	16540.3	16418.5	16393.6	16637.6	16567.2	16733	16590.1	16562.4	16639.9	16551.7	16388.5	16572	16531.8	16579.6	16602.1	16534	16641.1	16650.6	16586.6	16536.6	16607.3	16504.4	16468.9	Genetic Information Processing;Translation
Cancer: overview	7538.1	7440.18	6824.59	6902.97	6392.2	6569	6262.98	6927.92	6820.82	7480.32	7326.64	7180.4	6274.61	6717.52	6177.44	6647.24	6559.41	7145.19	6179.87	6028.39	6602.45	6450.63	6496.03	6732.99	Human Diseases;Cancer: overview
Cancer: specific types	2250.9	2432.18	1791.34	1712.94	2040.04	1918.32	1865.14	2213.92	1864.06	2418.02	2303.74	2255.32	1742.31	1910.64	1626.34	1972.96	1778.21	1918.8	1737.52	1684.4	1784.9	1679.3	1870.38	1835.9	Human Diseases;Cancer: specific types
Cardiovascular disease	2500.9	2590.52	1852.74	1746.16	2122.32	2047.46	1918.28	2233.54	1958.12	2593.8	2471.94	2447.29	1806.74	1940.4	1613.22	2021.93	1824.61	1909.96	1797.5	1715.53	1916.81	1671.66	1994.48	2001.45	Human Diseases;Cardiovascular disease
Drug resistance: antimicrobial	13092.3	15935.2	11010.6	10853.4	11574.3	11486.4	10892	11479.3	11531.1	13733.8	13272	13158.1	10683.7	10785.8	9997.68	11178.8	10968.4	10771	10976.7	10477.3	11535.4	11219.6	12677.4	12123.6	Human Diseases;Drug resistance: antimicrobial
Drug resistance: antineoplastic	7547.2	7656.6	6923.6	6862.96	6571.01	6655.53	6236.86	7306.71	6817.75	7503.98	7418.41	7624.34	6465.02	6682.7	6267.66	6673.16	6379.32	6576.66	6099.09	6155	6831.32	6254.26	6597.16	6802.61	Human Diseases;Drug resistance: antineoplastic
Endocrine and metabolic disease	3285.44	3211.68	3387.76	3487.35	3190.14	3220.45	3239.34	3287.92	3333.05	3248.15	3192	3120.14	3315.62	3339.14	3398.11	3277.05	3298.45	3472.46	3190.64	3269.45	3292.31	3335.87	3160.66	3211.53	Human Diseases;Endocrine and metabolic disease
Immune disease	1051.32	1015.46	1132.06	1193.96	811.355	824.857	828.208	924.069	1030.42	1015.23	1009.97	952.831	899.272	984.113	1011.14	941.037	979.376	1147.96	865.976	869.831	1000.65	1093.51	977.132	983.434	Human Diseases;Immune disease
Infectious disease: bacterial	4227.93	5800.45	3682.95	3684.97	3719.08	3624.08	3501.49	4184.07	3692.18	4249.41	4168.4	4341.66	3523.46	3584.18	3380.82	3606.91	3476.92	3607.25	3423	3381.99	3706.24	3400.12	3827.7	3718.16	Human Diseases;Infectious disease: bacterial
Infectious disease: parasitic	1201.77	1204.92	1109.96	1096.69	1070.71	1083.34	996.556	1121.54	1063.76	1253.17	1256.73	1249.1	967.298	1061.43	945.319	1070	1046.41	1106.61	969.368	947.952	1076.64	1008.17	1089.18	1060.83	Human Diseases;Infectious disease: parasitic
Infectious disease: viral	837.267	866.712	683.802	620.937	917.483	776.246	827.227	993.978	706.937	948.968	932.51	913.397	724.081	817.956	656.495	858.156	689.192	796.848	709.989	694.22	673.298	585.021	649.974	616.355	Human Diseases;Infectious disease: viral
Neurodegenerative disease	3556.92	3802.17	2591.96	2403.81	2949.74	2922.84	2695.1	3078.3	2828.25	3732.34	3650.49	3746.87	2512.62	2661.5	2173.76	2862.79	2515.49	2584.46	2581.84	2321.72	2921.64	2390.8	3006.33	2987.65	Human Diseases;Neurodegenerative disease
Substance dependence	360.543	248.217	419.492	403.607	606.701	634.36	629.076	474.094	477.939	587.352	537.534	491.503	530.097	583.401	543.772	585.246	506.79	532.436	636.043	592.142	433.91	643.143	414.408	437.737	Human Diseases;Substance dependence
Amino acid metabolism	98769.7	99044.2	102810	105765	92720.4	92997.9	94492.3	99023.2	99223.7	99792.1	99085.5	95521.5	94846.1	98293.5	99370.3	96986.7	97419.1	105500	93847.3	93757.1	97097.1	101118	96863.4	94787.7	Metabolism;Amino acid metabolism
Biosynthesis of other secondary metabolites	51077.1	50703.5	50776.2	51758	47563.3	47378.7	47823.7	48112.5	49500.6	51917.6	50765.1	48564.3	47915.5	48836.1	49061.2	48708.1	48691.4	51194.6	47407.3	47438.9	48985.6	49907.4	49626.4	48646.4	Metabolism;Biosynthesis of other secondary metabolites
Carbohydrate metabolism	85141	87515.9	90111.6	94216.5	77079.2	76310.8	79283.3	82063.3	83981.2	81932.6	81405.8	78031.9	80674.3	84268.9	86717	81811.1	84048.6	91904.1	78489.6	80228	81403.2	85447.3	82072	79243.7	Metabolism;Carbohydrate metabolism
Chemical structure transformation maps	7559	6294	8002	7327	11005	10818	11740	11773	9396	9178	9515	9701	10086	11629	9969	11431	9423	10592	11178	10256	8399	9100	7484	7357	Metabolism;Chemical structure transformation maps
Energy metabolism	31040.3	32912.9	32130.8	32400.8	30636.2	30427.5	30861.4	32256	31749	31584.6	31491.1	30986.8	31036.9	31366.2	31602.8	31288.4	31026.8	32807.4	30347.8	30554.3	31313.9	31830.9	31208.3	30588.3	Metabolism;Energy metabolism
Global and overview maps	47104	47222.8	48293.9	49033.1	44752.9	44482.8	45466.8	46527.6	46958.1	47262.2	46864	45250.3	45555.2	46595.4	47211.2	46284.9	46046.6	49201.3	44886.4	45091.4	46168.7	47776.5	46398.5	45382.7	Metabolism;Global and overview maps
Glycan biosynthesis and metabolism	23629.7	26845.4	22992.6	23050.8	23141.7	22200.7	22644.6	22200.3	22946.8	26628	27681.1	27285.2	21247.8	21610.1	20811	22037.2	22009.7	22842	22255.2	21111.4	23162.6	22434.6	27338.8	23800	Metabolism;Glycan biosynthesis and metabolism
Lipid metabolism	61814.1	57299.6	63270.8	63836.3	54552	55242.5	56572.7	56473.5	60496.7	60657.9	60490.8	56747.2	56301.9	59455.5	60063.8	58303.1	57837.4	64965.5	56276.5	55430	59588.5	62901.9	59342.9	58228.8	Metabolism;Lipid metabolism
Metabolism of cofactors and vitamins	79611.8	81821	79868.6	81579.4	73971.9	74167.8	74057	76388.2	77768.1	77933.3	77542.5	77148	75664.2	76083.2	77100.6	75129.4	76005.8	78856.8	73399.2	74402.9	78309.9	76660.6	77100.2	76775.6	Metabolism;Metabolism of cofactors and vitamins
Metabolism of other amino acids	53669.9	58446.2	55276.8	56033.8	52556.3	51214.7	52625.6	55136.9	54058.2	56754.3	55517	53906.1	51609.5	54219.3	53334.6	53940.2	53746.9	57539.3	52392.1	51588	52156.1	55928.9	53081.1	51053.2	Metabolism;Metabolism of other amino acids
Metabolism of terpenoids and polyketides	33789.3	32488.1	36736.2	37395.6	31607.4	31734.8	33282.2	33633.2	34777	33774.7	33935.2	32113.5	33082.5	35105.4	35923.6	34177.8	33486.8	38224.9	32854.7	32707.8	33971	36485.9	33589.6	32865.2	Metabolism;Metabolism of terpenoids and polyketides
Nucleotide metabolism	9510.26	10210.6	9576.72	9708.12	9244.13	9185.04	9216.62	9751.7	9513.61	9737.01	9693.93	9582.9	9195.34	9341.56	9334.37	9344.93	9351.05	9640.18	9251.87	9141.13	9477.07	9637.64	9551.44	9436.46	Metabolism;Nucleotide metabolism
Xenobiotics biodegradation and metabolism	54500.9	52985.2	55011.3	55782.3	49688.5	50350.1	52097.7	55571.4	54235.2	57079.3	56676.6	50500.8	49837.7	54128.8	52674.2	53331.2	51227.7	61835.8	49173.5	48327.6	52428.8	55334.6	52206.9	50699.2	Metabolism;Xenobiotics biodegradation and metabolism
Aging	5727.06	6130.76	5074.35	5038.11	5026.1	4953.14	5009.63	5114.33	5213.6	6017.05	5815.43	5566.27	4785.76	4826.14	4695.13	4972	4927.99	5116.73	4973.98	4670.49	5219.64	5206	5701.66	5464.91	Organismal Systems;Aging
Circulatory system	517.285	507.534	349.288	319.805	460.573	510.72	388.519	507.489	437.588	565.959	553.475	605.314	405.892	397.902	299.242	430.343	381.021	328.746	379.847	357.302	468.279	320.126	417.704	470.96	Organismal Systems;Circulatory system
Development and regeneration	2.67031	1.56284	2.05222	1.67381	3.48926	3.56014	5.97726	2.68436	1.84435	1.39466	0.919026	0.242562	3.10035	3.82834	3.93818	2.5706	1.63148	1.89339	4.03844	3.23779	0.898383	3.06993	1.64732	1.05034	Organismal Systems;Development and regeneration
Digestive system	668.107	1092.32	511.954	467.738	528.258	474.209	506.06	711.767	556.445	719.092	735.973	728.68	448.68	423.998	380.115	478.367	467.108	496.112	532.204	402.667	571.247	542.926	672.759	597.002	Organismal Systems;Digestive system
Endocrine system	8862.96	7897.34	9074.32	9051.25	8137.4	8193.35	8607.47	7983.74	9053.82	9071.34	9089.67	8413.82	8292.09	8698.47	8712.33	8726.88	8610.9	9541.6	8633.85	8197	8879.14	9813.3	9133.09	8930.84	Organismal Systems;Endocrine system
Environmental adaptation	1721.04	1866.81	1372.34	1339.17	1423.26	1363.92	1345.91	1517.65	1408.66	1688.21	1657.85	1682.06	1297.7	1335.12	1224.32	1373.46	1310.84	1344.56	1332.64	1250.49	1386.85	1324.2	1533.63	1476.39	Organismal Systems;Environmental adaptation
Excretory system	1553.55	1390.41	1984.88	2059.21	1657.45	1632.37	1744.87	1813.6	1953.25	1670.03	1680.94	1515.36	1847.33	1857.13	2009.76	1873.31	1878.44	2109.01	1773.29	1799.1	1890.68	2148.01	1808.15	1768.39	Organismal Systems;Excretory system
Immune system	1595.26	1829.34	1173.01	1217.37	1068.86	923.791	984.06	1064.32	1155.37	1464.91	1363.4	1353.87	1011.25	944.992	959.625	984.922	1039.58	1071.8	947.567	915.151	1164.92	972.897	1437.18	1295.06	Organismal Systems;Immune system
Nervous system	1823.39	1852.29	2033.46	2100.33	1909.51	1829.88	1929.95	2091.56	1926.35	2048.91	1957.76	1725.62	1853.81	1983.19	1997.38	1916.34	1976.22	2156.2	1930.23	1901.7	1821.42	2117.64	1878.01	1774.09	Organismal Systems;Nervous system
Sensory system	2.37692	4.25572	5.02846	3.63347	15.3603	13.0945	7.25201	5.40494	5.8999	2.8201	2.76391	1.10544	9.06322	9.39277	5.27575	5.90053	6.40627	6.45357	10.4162	11.8671	4.29824	5.01002	3.24647	2.56803	Organismal Systems;Sensory system
