# Supplementary material for: A simplified synthetic community rescues Astragalus mongholicus from root rot disease by activating plant-induced systemic resistance
Source: Microbiome. 2021 Nov 4;9:217. doi: 10.1186/s40168-021-01169-9 (PMC8567675; doi:10.1186/s40168-021-01169-9)
Supplement: Supplementary file 6 — Additional file 5: Table S4. Abundance of bacterial genera increased in diseased roots. [file 40168_2021_1169_MOESM6_ESM.xlsx]

## Sheet: Sheet1
Abundance of bacterial genera increased in diseased root
OTU	Diseased root				Healthy root
	Field1	Field2	Field3	Mean	Field1	Field2	Field3	Mean
Pseudomonas	0.249938	0.179772	0.145386	0.191699	0.0473149	0.0175493	0.0350056	0.0332899
Stenotrophomonas	0.0767084	0.069174	0.249814	0.131899	0.0285564	0.0152859	0.0453925	0.0297449
Chryseobacterium	0.0449585	0.105389	0.0182004	0.0561826	0.021177	0.0131465	0.0119682	0.0154306
Phyllobacterium	0.0232544	0.0573918	0.0381682	0.0396048	0.00719335	0.0116272	0.00719335	0.0086713
Allorhizobium-Rhizobium	0.0805221	0.0124023	0.037114	0.0433461	0.00179834	0.00573608	0.00551904	0.00435115
Flavobacterium	0.0559965	0.0173943	0.0488342	0.0407417	0.0063872	0.00334863	0.0047749	0.00483691
Achromobacter	0.0205259	0.0173943	0.0537641	0.0305614	0.00539501	0.00226343	0.00207739	0.00324528
unclassified_f__Rhizobiaceae	0.0400285	0.0142627	0.010418	0.0215697	0.00840258	0.0074414	0.00545703	0.00710034
Myroides	0	0	0.0809872	0.0269957	0.000186035	9.3e-05	3.1e-05	0.000103353
Pseudorhodoferax	0.0102009	0.0195027	0.0114101	0.0137046	0.0110381	0.00666625	0.00272851	0.00681095
unclassified_c__Gammaproteobacteria	0.00555004	0.00384472	0.0115342	0.00697631	0.00204638	0.000837157	0.00114722	0.00134359
unclassified_f__Enterobacteriaceae	0.000775146	0.000279052	0.00285254	0.00130225	0.000248047	0.000651122	0.000217041	0.00037207
norank_p__FBP	0.000155029	0.0153479	0.000434082	0.00531233	0.000217041	0.00136426	0.000465087	0.000682128
Serratia	0.000620117	0.0123093	3.1e-05	0.00432015	0	6.2e-05	0.00170532	0.000589111
Ochrobactrum	0.000837157	0.000837157	0.00393774	0.00187068	6.2e-05	0.000186035	0.000155029	0.000134359
Methylophilus	0.00148828	0.0026665	6.2e-05	0.0014056	0.000341064	0.00074414	0.000837157	0.000640787
Cellvibrio	0.000124023	0.000496093	0.00765844	0.00275952	0	0	3.1e-05	1.03353e-05
Methylophaga	0	0.0010542	0.00719335	0.00274918	9.3e-05	0	6.2e-05	5.16764e-05
Duganella	0.00492993	0.000775146	0.000465087	0.00205672	0.000155029	0.000279052	0.000124023	0.000186035
unclassified_k__norank_d__Bacteria	0.00195337	0.00294555	0.00182934	0.00224275	0.000217041	9.3e-05	0.000279052	0.00019637
Oerskovia	0.00254248	0.000899169	0.00124023	0.00156063	0.000186035	0.000961181	0.000310058	0.000485758
Buttiauxella	0.00148828	0	0.00139526	0.000961181	0	0	3.1e-05	1.03353e-05
Kaistia	0.000527099	0.00170532	0.000806152	0.00101286	3.1e-05	0	3.1e-05	2.06706e-05
unclassified_p__Proteobacteria	0.00102319	0.000620117	0.000403076	0.000682128	0.000279052	3.1e-05	9.3e-05	0.000134359
norank_f__Vermiphilaceae	0	0	0.00198437	0.000661458	0.000155029	9.3e-05	3.1e-05	9.30175e-05
Moheibacter	6.2e-05	0.000155029	0.000930175	0.000382405	0	0.000155029	9.3e-05	8.26822e-05
Lysinimonas	0.000186035	0.000775146	9.3e-05	0.000351399	3.1e-05	0.000124023	0.000124023	9.30175e-05
norank_f__Mitochondria	0.000868163	3.1e-05	0	0.000299723	3.1e-05	3.1e-05	0	2.06706e-05
Comamonas	0.000248047	9.3e-05	3.1e-05	0.000124023	0	0	3.1e-05	1.03353e-05
Arenibacter	0	0	0.000682128	0.000227376	0	0	0	0
Ralstonia	9.3e-05	0	0.000124023	7.23469e-05	3.1e-05	0	3.1e-05	2.06706e-05
Roseomonas	6.2e-05	0.000217041	3.1e-05	0.000103353	0	3.1e-05	3.1e-05	2.06706e-05
Delftia	9.3e-05	0	3.1e-05	4.13411e-05	0	6.2e-05	0	2.06706e-05
Pseudochrobactrum	0	0	0.000403076	0.000134359	0	0	0	0
Albibacter	0	0	0.000310058	0.000103353	0	0	0	0
unclassified_o__Xanthomonadales	3.1e-05	0	0.000186035	7.23469e-05	0	0	0	0
Dyadobacter	0	0.000155029	0	5.16764e-05	0	0	0	0
Advenella	0	0	0.000558105	0.000186035	0	0	0	0
Roseococcus	0	3.1e-05	9.3e-05	4.1e-05	0	0	0	0
Note:There were three fields and four replicates in each field.
