# Supplementary material for: A simplified synthetic community rescues Astragalus mongholicus from root rot disease by activating plant-induced systemic resistance
Source: Microbiome. 2021 Nov 4;9:217. doi: 10.1186/s40168-021-01169-9 (PMC8567675; doi:10.1186/s40168-021-01169-9)
Supplement: Supplementary file 7 — Additional file 6: Table S5. Abundance of bacterial genera decreased in diseased roots. [file 40168_2021_1169_MOESM7_ESM.xlsx]

## Sheet: Sheet1
Abundance of bacterial genera dcreased in diseased root
OTU	Diseased root				Healthy root
	Field1	Field2	Field3	Mean	Field1	Field2	Field3	Mean
Parablastomonas	0.00353466	0.042695	0.00437182	0.0168672	0.130535	0.172951	0.047873	0.117119
Sphingomonas	0.00130224	0.00756542	0.00176733	0.003545	0.0283703	0.0406796	0.0243706	0.0311402
Novosphingobium	0.0026355	0.00502294	0.00288354	0.00351399	0.0511286	0.042478	0.0231924	0.038933
Polaromonas	0.00127124	0.00248047	0.000434082	0.00139526	0.0303857	0.0143867	0.00505395	0.0166088
Hyphomicrobium	0.00334863	0.00313159	0.000310058	0.00226343	0.016185	0.0175803	0.0112551	0.0150068
Bradyrhizobium	0.00127124	0.00396875	0.000496093	0.00191203	0.0136116	0.0150378	0.00772045	0.0121233
Rhizobacter	0.000496093	0.000465087	0.00037207	0.000444417	0.0110381	0.0058601	0.00483691	0.00724503
unclassified_f__Sphingomonadaceae	0.00117822	0.00198437	0.000465087	0.00120923	0.00722436	0.0141387	0.00384472	0.00840258
norank_o__Microtrichales	0.000899169	0.00037207	6.20117e-05	0.000444417	0.00396875	0.0189446	0.00595312	0.00962214
unclassified_f__Rhodanobacteraceae	0.000837157	0.000465087	0.00145727	0.00091984	0.00399975	0.00337964	0.010387	0.00592211
Nocardioides	0.000248047	0.000186035	9.30175e-05	0.0001757	0.00198437	0.00437182	0.0156269	0.00732771
unclassified_f__Xanthobacteraceae	0.00074414	0.00142627	0.000124023	0.00076481	0.00523999	0.0084956	0.00285254	0.00552937
Altererythrobacter	3.10058e-05	0.00294555	0.000434082	0.00113688	0.00300757	0.00474389	0.00573608	0.00449585
Bacillus	6.20117e-05	0.000124023	9.30175e-05	9.30175e-05	0.000527099	0.00396875	0.0136736	0.00605647
norank_f__Reyranellaceae	6.20117e-05	0.000248047	0	0.000103353	0.00117822	0.00861962	0.00368969	0.00449585
Glutamicibacter	0.000124023	0.00198437	0.000310058	0.000806152	0.00111621	0.000868163	0.00737939	0.00312125
unclassified_f__Steroidobacteraceae	3.10058e-05	0.000248047	3.10058e-05	0.000103353	0.00145727	0.00334863	0.000310058	0.00170532
Bifidobacterium	3.10058e-05	0.000341064	6.20117e-05	0.000144694	0.00675927	0.0026355	0.00502294	0.0048059
Lechevalieria	0.000310058	0.000217041	0	0.0001757	0.00403076	0.00403076	0.00133325	0.00313159
Aeromicrobium	0.000310058	0.000713134	0.000124023	0.000382405	0.000403076	0.00145727	0.00604614	0.0026355
norank_f__Xanthobacteraceae	0.000403076	0.000713134	3.10058e-05	0.000382405	0.00303857	0.00344165	0.000682128	0.00238745
Promicromonospora	0.000434082	3.10058e-05	0.000775146	0.000413411	0.00182934	0.00145727	0.00440283	0.00256315
Actinoplanes	0.000527099	0.000124023	3.10058e-05	0.000227376	0.0010852	0.00523999	0.000961181	0.00242879
norank_c__Actinobacteria	9.30175e-05	6.20117e-05	9.30175e-05	8.26822e-05	0.00148828	0.00468188	0.00179834	0.00265617
Galbitalea	0.000558105	0.000465087	0.000124023	0.000382405	0.000930175	0.00226343	0.00217041	0.001788
unclassified_o__Microtrichales	0.000124023	9.30175e-05	3.10058e-05	8.26822e-05	0.00189136	0.00415478	0.0010852	0.00237711
Nordella	0.000217041	0.000589111	9.30175e-05	0.000299723	0.0021084	0.00353466	0.000775146	0.0021394
Planococcus	9.30175e-05	3.10058e-05	0.000186035	0.000103353	0.000155029	0.000558105	0.00564306	0.00211873
Lactobacillus	0.000217041	0.000186035	0	0.000134359	0.00164331	0.00378271	0.00114722	0.00219108
Knoellia	0.000124023	9.30175e-05	3.10058e-05	8.26822e-05	0.000775146	0.00139526	0.00272851	0.00163297
Leptothrix	6.20117e-05	0	3.10058e-05	3.10058e-05	0.00260449	0.00102319	0.0010542	0.00156063
Ferrovibrio	3.10058e-05	3.10058e-05	0	2.06706e-05	0.00195337	0.00282153	0.000837157	0.00187069
Mycobacterium	0.000217041	0.000279052	0	0.000165364	0.000589111	0.00155029	0.00241845	0.00151929
Steroidobacter	9.30175e-05	0.000155029	3.10058e-05	9.30175e-05	0.000837157	0.00285254	0.000651122	0.00144694
Phenylobacterium	9.30175e-05	0.000248047	3.10058e-05	0.000124023	0.00201538	0.00186035	0.000558105	0.00147794
Reyranella	9.30175e-05	0.000682128	0.000124023	0.000299723	0.000899169	0.00328662	0.00124023	0.00180867
Acidibacter	9.30175e-05	0.000186035	6.20117e-05	0.000113688	0.000713134	0.000806152	0.000899169	0.000806152
Subgroup_10	9.30175e-05	3.10058e-05	0	4.13411e-05	0.000620117	0.00117822	0.000868163	0.000888834
norank_f__Sphingomonadaceae	3.10058e-05	0.000527099	6.20117e-05	0.000206706	0.000124023	0.00176733	0.00176733	0.00121956
Sphingorhabdus	0	0.000496093	0	0.000165364	0.000341064	0.00111621	0.00328662	0.0015813
Phaselicystis	0	0.000279052	3.10058e-05	0.000103353	0.000589111	0.00396875	0.000310058	0.00162264
Streptomyces	0.000124023	0.000186035	9.30175e-05	0.000134359	0.00074414	0.00229443	0.00145727	0.00149862
Dongia	3.10058e-05	0	0	1.03353e-05	0.000434082	0.00127124	0.000961181	0.000888834
norank_f__Roseiflexaceae	0.000248047	3.10058e-05	0	9.30175e-05	0.000868163	0.00260449	0.000589111	0.00135392
Lautropia	0	9.30175e-05	3.10058e-05	4.13411e-05	0.000217041	0.0015813	0.00120923	0.00100252
norank_f__Rhizobiales_Incertae_Sedis	0.000155029	0.000682128	0	0.000279052	0.00102319	0.00139526	0.00120923	0.00120923
Paenibacillus	0.000155029	3.10058e-05	0.000248047	0.000144694	0.000155029	0.00151929	0.00217041	0.00128157
Rhodoplanes	9.30175e-05	0.000279052	0	0.000124023	0.0010542	0.00167431	0.00102319	0.00125057
Arenimonas	0.000155029	6.20117e-05	0.000155029	0.000124023	0.00127124	0.00102319	0.000992187	0.00109554
norank_f__Ilumatobacteraceae	0.000155029	0.000155029	6.20117e-05	0.000124023	0.00145727	0.00111621	0.000620117	0.00106453
norank_f__Caulobacteraceae	0	0.000155029	0	5.16764e-05	0.00145727	0.00120923	0.000279052	0.000981851
norank_f__A0839	0.000248047	0	0	8.26822e-05	0.000434082	0.00226343	0.000837157	0.00117822
Faecalibacterium	0	0	6.20117e-05	2.06706e-05	0.000217041	0.000155029	0.00365869	0.00134359
unclassified_c__Actinobacteria	6.20117e-05	0.000124023	0	6.20117e-05	0.000620117	0.00176733	0.000558105	0.000981851
Paenisporosarcina	3.10058e-05	3.10058e-05	6.20117e-05	4.13411e-05	0.000155029	0.00114722	0.00189136	0.00106453
Sandaracinus	9.30175e-05	9.30175e-05	3.10058e-05	7.23469e-05	0.000403076	0.00114722	0.00173633	0.00109554
Bacteroides	0.000124023	0	6.20117e-05	6.20117e-05	0.00189136	0.00037207	0.000930175	0.00106453
Hirschia	0	6.20117e-05	0	2.06706e-05	0.000713134	0.00173633	0.000186035	0.000878498
norank_f__Devosiaceae	3.10058e-05	0.000124023	0	5.16764e-05	0.000713134	0.00139526	0.000217041	0.000775146
Pseudonocardia	6.20117e-05	0	0	2.06706e-05	0.00102319	0.000527099	0.000775146	0.000775146
Ilumatobacter	0	3.10058e-05	0	1.03353e-05	0.000310058	0.00127124	0.000775146	0.000785481
Nitrosospira	3.10058e-05	0	3.10058e-05	2.06706e-05	0.00142627	0.000217041	0.0010852	0.000909504
Tahibacter	3.10058e-05	3.10058e-05	0	2.06706e-05	0.00145727	6.20117e-05	0.000217041	0.000578775
Subdoligranulum	0	3.10058e-05	0	1.03353e-05	0.000806152	6.20117e-05	0.00198437	0.000950845
Nocardia	3.10058e-05	0	6.20117e-05	3.10058e-05	0.000186035	9.30175e-05	0.000155029	0.000144694
Escherichia-Shigella	0	9.30175e-05	0	3.10058e-05	0.000682128	0.000279052	0.000806152	0.000589111
Blautia	3.10058e-05	3.10058e-05	3.10058e-05	3.10058e-05	0.000527099	0.000682128	0.00139526	0.000868163
Iamia	9.30175e-05	9.30175e-05	0	6.20117e-05	0.000248047	0.000837157	0.00074414	0.000609781
norank_f__SC-I-84	3.10058e-05	0.000124023	0	5.16764e-05	0.000248047	0.00142627	0.000620117	0.00076481
Blastococcus	3.10058e-05	6.20117e-05	3.10058e-05	4.13411e-05	0.000124023	0.000341064	0.00124023	0.00056844
Solirubrobacter	9.30175e-05	3.10058e-05	0	4.13411e-05	0.000186035	0.00133325	0.000403076	0.000640787
Ellin6055	6.20117e-05	9.30175e-05	0	5.16764e-05	0.000310058	0.000713134	0.000558105	0.000527099
norank_f__Ardenticatenaceae	0.000155029	0	0	5.16764e-05	0.00114722	0.000403076	3.10058e-05	0.000527099
Kribbella	0.000155029	3.10058e-05	0	6.20117e-05	0.000558105	0.000620117	0.000155029	0.000444417
Agrococcus	0.000217041	9.30175e-05	0	0.000103353	0	0.000124023	0.0010542	0.000392741
norank_f__Diplorickettsiaceae	0	9.30175e-05	0	3.10058e-05	0.00037207	0.000961181	3.10058e-05	0.000454752
norank_f__Gemmatimonadaceae	0	3.10058e-05	3.10058e-05	2.06706e-05	0.000279052	0.000434082	0.000217041	0.000310058
Romboutsia	6.20117e-05	3.10058e-05	3.10058e-05	4.13411e-05	0.00037207	0.000186035	0.000868163	0.000475423
CL500-29_marine_group	6.20117e-05	3.10058e-05	0	3.10058e-05	0.000217041	0.000403076	0.000248047	0.000289388
Bdellovibrio	3.10058e-05	3.10058e-05	3.10058e-05	3.10058e-05	0.000341064	0.000496093	0.000341064	0.000392741
f__unclassified_c__Alphaproteobacteria; unclassified_c__Alphaproteobacteria	6.20117e-05	3.10058e-05	0	3.10058e-05	0.000155029	0.000868163	0.000279052	0.000434082
norank_f__Pedosphaeraceae	6.20117e-05	3.10058e-05	0	3.10058e-05	0.000186035	0.000465087	9.30175e-05	0.000248047
Microvirga	6.20117e-05	0.000124023	0	6.20117e-05	3.10058e-05	0.000806152	3.10058e-05	0.000289388
Asticcacaulis	0	0	3.10058e-05	1.03353e-05	3.10058e-05	0.000589111	0.00037207	0.000330729
norank_f__Fimbriimonadaceae	3.10058e-05	0	0	1.03353e-05	0.000527099	0.000465087	0.000124023	0.00037207
SWB02	3.10058e-05	0	0	1.03353e-05	9.30175e-05	0.00037207	0.000186035	0.000217041
norank_f__0319-6G20	3.10058e-05	6.20117e-05	0	3.10058e-05	0.000124023	0.000775146	0.000155029	0.000351399
Amaricoccus	3.10058e-05	9.30175e-05	0	4.13411e-05	6.20117e-05	0.000434082	0.000279052	0.000258382
f__unclassified_o__Gammaproteobacteria_Incertae_Sedis; Candidatus_Ovatusbacter	3.10058e-05	9.30175e-05	0	4.13411e-05	0.000217041	0.000682128	9.30175e-05	0.000330729
norank_f__Amb-16S-1323	3.10058e-05	0	0	1.03353e-05	6.20117e-05	0.000837157	0.000186035	0.000361735
Enterococcus	0	0	3.10058e-05	1.03353e-05	0	3.10058e-05	0.000527099	0.000186035
Paracoccus	0	6.20117e-05	0	2.06706e-05	9.30175e-05	0.000248047	0.000465087	0.000268717
norank_o__SAR324_cladeMarine_group_B	9.30175e-05	0	0	3.10058e-05	9.30175e-05	0.000558105	0.000310058	0.000320394
norank_f__Lachnospiraceae	0	3.10058e-05	0	1.03353e-05	3.10058e-05	0.000527099	0.000434082	0.000330729
Variibacter	6.20117e-05	9.30175e-05	0	5.16764e-05	0.000527099	0.000155029	3.10058e-05	0.000237711
norank_f__67-14	0.000124023	0	0	4.13411e-05	0	0.000682128	6.20117e-05	0.000248047
norank_f__Saprospiraceae	0	3.10058e-05	3.10058e-05	2.06706e-05	0.000403076	0.000341064	6.20117e-05	0.000268717
norank_o__Rhizobiales	0	3.10058e-05	6.20117e-05	3.10058e-05	0.000248047	0.000310058	0.000124023	0.000227376
Actinophytocola	0	0.000124023	0	4.13411e-05	0	0.000310058	0.000434082	0.000248047
Gaiella	0.000124023	0	0	4.13411e-05	9.30175e-05	0.000434082	0.000124023	0.000217041
unclassified_o__Gammaproteobacteria_Incertae_Sedis; Candidatus_Berkiella	3.10058e-05	0	0	1.03353e-05	0.000155029	0.000589111	3.10058e-05	0.000258382
Nitrospira	0	6.20117e-05	0	2.06706e-05	6.20117e-05	0.000248047	6.20117e-05	0.000124023
norank_f__BIrii41	6.20117e-05	0	0	2.06706e-05	0.000155029	0.000558105	0	0.000237711
norank_f__Intrasporangiaceae	3.10058e-05	0	0	1.03353e-05	6.20117e-05	0.000124023	0.000496093	0.000227376
Ruminococcus]_torques_group	3.10058e-05	0	0	1.03353e-05	6.20117e-05	0.000217041	0.000310058	0.00019637
Quadrisphaera	3.10058e-05	0	0	1.03353e-05	3.10058e-05	0.000248047	0.000217041	0.000165364
norank_f__01D2Z36	0	3.10058e-05	0	1.03353e-05	0.000155029	0.00037207	9.30175e-05	0.000206706
Bryobacter	0	6.20117e-05	0	2.06706e-05	6.20117e-05	0.000155029	0.000155029	0.000124023
Peredibacter	9.30175e-05	0	0	3.10058e-05	3.10058e-05	0.000217041	0.000217041	0.000155029
norank_f__Sandaracinaceae	0	3.10058e-05	0	1.03353e-05	3.10058e-05	0.000465087	6.20117e-05	0.000186035
norank_f__cvE6	3.10058e-05	0	0	1.03353e-05	0.000403076	0.000217041	0	0.000206706
norank_o__Gaiellales	0	0	6.20117e-05	2.06706e-05	3.10058e-05	0.000217041	0.000217041	0.000155029
norank_o__Azospirillales	0	3.10058e-05	0	1.03353e-05	3.10058e-05	0.00037207	9.30175e-05	0.000165364
Dorea	0	0	3.10058e-05	1.03353e-05	0.000279052	0	0.000310058	0.00019637
Chthoniobacter	0	0	3.10058e-05	1.03353e-05	3.10058e-05	0	0.000341064	0.000124023
norank_f__Desulfarculaceae	3.10058e-05	0	0	1.03353e-05	0.000155029	0.000310058	9.30175e-05	0.000186035
norank_f__Microscillaceae	0	0	3.10058e-05	1.03353e-05	0.000124023	0.000186035	3.10058e-05	0.000113688
Brachybacterium	0	0	9.30175e-05	3.10058e-05	0	3.10058e-05	0.00037207	0.000134359
Aureimonas	0	3.10058e-05	0	1.03353e-05	0	0.000341064	6.20117e-05	0.000134359
norank_f__Longimicrobiaceae	0	0	3.10058e-05	1.03353e-05	3.10058e-05	0.000124023	3.10058e-05	6.20117e-05
Lachnospiraceae_UCG-006	6.20117e-05	0	0	2.06706e-05	0.000186035	0.000186035	0	0.000124023
Clostridium_sensu_stricto_1	3.10058e-05	3.10058e-05	0	2.06706e-05	0	0.000186035	9.30175e-05	9.30175e-05
norank_o__NB1-j	0	3.10058e-05	0	1.03353e-05	3.10058e-05	0.000186035	9.30175e-05	0.000103353
Skermanella	0	3.10058e-05	0	1.03353e-05	9.30175e-05	0.000155029	9.30175e-05	0.000113688
unclassified_o__Myxococcales	0	0	3.10058e-05	1.03353e-05	0.000186035	9.30175e-05	6.20117e-05	0.000113688
g__MND1	0	3.10058e-05	0	1.03353e-05	3.10058e-05	0.000248047	3.10058e-05	0.000103353
Eubacterium]_coprostanoligenes_group	0	0	3.10058e-05	1.03353e-05	0	0.000217041	6.20117e-05	9.30175e-05
Phreatobacter	3.10058e-05	0	0	1.03353e-05	3.10058e-05	9.30175e-05	6.20117e-05	6.20117e-05
unclassified_f__Rhizobiales_Incertae_Sedis	0	0	3.10058e-05	1.03353e-05	3.10058e-05	0.000217041	0	8.26822e-05
Haliangium	0	3.10058e-05	0	1.03353e-05	3.10058e-05	6.20117e-05	9.30175e-05	6.20117e-05
Corynebacterium	0	3.10058e-05	0	1.03353e-05	3.10058e-05	3.10058e-05	9.30175e-05	5.16764e-05
Luedemannella	3.10058e-05	0	0	1.03353e-05	3.10058e-05	0.000155029	0	6.20117e-05
norank_f__Holosporaceae	0	3.10058e-05	0	1.03353e-05	3.10058e-05	6.20117e-05	9.30175e-05	6.20117e-05
norank_o__Rhodospirillales	3.10058e-05	0	0	1.03353e-05	3.10058e-05	6.20117e-05	3.10058e-05	4.13411e-05
Exiguobacterium	3.10058e-05	0	0	1.03353e-05	0	0	0.000186035	6.20117e-05
Pajaroellobacter	0	0	3.10058e-05	1.03353e-05	3.10058e-05	9.30175e-05	0	4.13411e-05
Coxiella	0	3.10058e-05	0	1.03353e-05	9.30175e-05	3.10058e-05	0	4.13411e-05
Note:There were three fields and four replicates in each field.
