# Supplementary material for: A simplified synthetic community rescues Astragalus mongholicus from root rot disease by activating plant-induced systemic resistance
Source: Microbiome. 2021 Nov 4;9:217. doi: 10.1186/s40168-021-01169-9 (PMC8567675; doi:10.1186/s40168-021-01169-9)
Supplement: Supplementary file 8 — Additional file 7: Table S6. Effects of different inoculation and treatment time on Astragalus JA content and ISR-related enzyme activities. [file 40168_2021_1169_MOESM8_ESM.xlsx]

## Sheet: Sheet1
Table s6 Effects of different inoculation and treatment time on Astragalus JA content and ISR-related enzyme activities
		Control	Stenotrophomonas sp.	Rhizobium sp.	Ochrobactrum sp.	Advenella sp.	SCIII
JA content (ng/g)	8h	21.4±1.7e	24.9±2.2d	27.6±1.0c	30.7±1.2b	34.9±1.4a	36.4±1.1a
	24h	30.3±0.6d	34.8±1.3c	28.2±1.2e	37.4±1.1b	38.0±0.9b	41.0±1.6a
	72h	34.5±1.9d	37.3±1.6c	44.3±1.1a	40.4±1.0b	44.7±1.6a	45.0±0.6a
	120h	37.8±1.6d	41.8±2.4c	42.3±1.9c	45.5±1.2b	51.4±1.7a	50.7±1.1a
	168h	42.6±1.6d	46.4±0.8c	50.0±1.3b	50.5±1.7ab	47.0±1.1c	52.7±0.7a
PAL activity (U/g)	8h	0.12±0.004e	0.13±0.005d	0.14±0.001bc	0.14±0.006bc	0.15±0.007ab	0.16±0.006a
	24h	0.12±0.005c	0.13±0.004c	0.12±0.009c	0.14±0.006b	0.16±0.008a	0.16±0.003a
	72h	0.13±0.005d	0.15±0.007c	0.16±0.007b	0.17±0.007b	0.19±0.002a	0.18±0.005a
	120h	0.15±0.006c	0.17±0.005b	0.15±0.004c	0.19±0.008a	0.20±0.004a	0.19±0.005a
	168h	0.16±0.005e	0.18±0.006d	0.19±0.001c	0.20±0.006b	0.20±0.004b	0.21±0.003a
POD activity (U/g)	8h	2.28±0.02e	2.54±0.03d	2.44±0.09d	2.78±0.10c	2.94±0.03a	2.97±0.05a
	24h	1.80±0.10d	2.07±0.07c	2.04±0.06c	2.30±0.04b	2.02±0.08c	2.48±0.01a
	72h	1.84±0.09d	2.14±0.11c	2.35±0.09b	2.46±0.09ab	2.51±0.08a	2.58±0.06a
	120h	2.18±0.11d	2.54±0.05c	2.31±0.07d	2.72±0.14b	2.49±0.03c	2.97±0.07a
	168h	2.5±0.06d	2.82±0.07c	2.83±0.06c	3.02±0.07b	3.06±0.07b	3.24±0.06a
PPO activity (U/g)	8h	15379±154d	16640±113cd	15973±238d	18198±1075b	19137±148b	20349±546a
	24h	15305±342d	16863±939c	19830±334b	19360±964b	20003±434b	22055±350a
	72h	16888±968d	17728±593d	18791±622c	20374±556b	19162±428c	21882±74a
	120h	17877±392d	19830±408c	17085±742d	21808±560b	23786±308a	23489±447a
	168h	18989±659d	22080±700c	21684±689c	24701±340b	25690±968ab	26728±979a
LOX activity (U/g)	8h	2.44±0.10e	2.63±0.12d	2.95±0.11bc	3.01±0.08b	2.79±0.11cd	3.42±0.10a
	24h	1.86±22cd	2.08±0.12c	1.81±0.16d	2.62±0.20b	3.15±0.08a	3.09±0.11a
	72h	2.31±0.16e	2.76±0.08d	2.75±0.11d	3.05±0.07bc	2.89±0.11cd	3.29±0.16a
	120h	2.54±0.05e	2.80±0.03cd	2.67±0.04de	3.35±0.09b	3.30±0.11b	3.67±0.04a
	168h	3.04±0.09e	3.37±0.11d	2.95±0.19e	3.79±0.05c	4.44±0.03a	4.25±0.03b
Chitinase activity (U/g)	8h	0.11±0.010d	0.14±0.004c	0.14±0.004c	0.15±0.008b	0.16±0.007b	0.23±0.003 d
	24h	0.16±0.005 d	0.19±0.005 c	0.16±0.004 d	0.21±0.005 b	0.19±0.005 c	0.22±0.009 a
	72h	0.18±0.002 e	0.20±0.005 d	0.21±0.010 c	0.23±0.004 b	0.21±0.003 c	0.25±0.004 a
	120h	0.21±0.004 d	0.23±0.008 c	0.23±0.006 c	0.25±0.007 b	0.27±0.011a	0.28±0.006 a
	168h	0.17±0.002a	0.24±0.005 c	0.24±0.002 c	0.26±0.004 b	0.24±0.003 c	0.28±0.005 a
Note: ISR, Induced systemic resistance; JA, Jasmonic acid; PAL, Phenylalanine ammonia lyase; PPO, Polyphenol oxidase; POD, Peroxidase; LOX, Lipoxygenase; FC, Four-species synthetic community.Values are means ± SE. Letters denote differences on the basis of a t-test (p < 0.05).
